# Supplementary material for: Resistance to Degradation of Silk Fibroin Hydrogels Exposed to Neuroinflammatory Environments
Source: Polymers (Basel). 2023 May 28;15(11):2491. doi: 10.3390/polym15112491 (PMC10255612; doi:10.3390/polym15112491)
Supplement: Supplementary file 1 [file polymers-15-02491-s001.zip]

Archive with 1 entries (1 files):
- polymers-2338253-supplementary.pdf
